# Supplementary material for: Digit Ratio (2D:4D) Is Not Associated with Alzheimer’s Disease in the Elderly
Source: Brain Sci. 2023 Aug 22;13(9):1229. doi: 10.3390/brainsci13091229 (PMC10526128; doi:10.3390/brainsci13091229)
Supplement: Supplementary file 1 [file brainsci-13-01229-s001.zip]

Archive with 1 entries (1 files):
- brainsci-2548147-supplementary.pdf
